# Supplementary material for: 16S rRNA amplicon sequencing identifies microbiota associated with oral cancer, human papilloma virus infection and surgical treatment
Source: Oncotarget. 2016 May 30;7(32):51320–34. doi: 10.18632/oncotarget.9710 (PMC5239478; doi:10.18632/oncotarget.9710)
Supplement: Supplementary file 2 [file oncotarget-07-51320-s002.xlsx]

## Sheet: Sheet1
Supplementary Table 1. Head and neck cancer patients characteristics
	Oral Cavity SCC	Oropharynx SCC
Patients	8	11
Males	0.666667	0.769231
Age (median)	66	62
Race
White	7	11
Black	1	0
HPV
Positive	1	8
Negative	8	5
Smoking
Active Smoker	1	2
Former Smoker	3	6
Non Smoker	2	2
Unknown	2	1
Alcohol
Heavy	0	2
Occasional	1	6
Non drinker	4	2
Unknown	3	1
Tstage
1	3	2
2	1	4
3	1	4
4	1	0
X	0	1
unknown	3	0
Nstage
N0	2	3
N2a	0	2
N2b	2	5
N2c	0	1
unknown	3	0
Mstage
M0	5	11
unknown	3	0
Treatment
Surgery	5	0
Surgery + CRT	2	11
unknown	1	0
CRT - Chemoradiation treatment
