# Supplementary material for: 16S rRNA amplicon sequencing identifies microbiota associated with oral cancer, human papilloma virus infection and surgical treatment
Source: Oncotarget. 2016 May 30;7(32):51320–34. doi: 10.18632/oncotarget.9710 (PMC5239478; doi:10.18632/oncotarget.9710)
Supplement: Supplementary file 3 [file oncotarget-07-51320-s003.xlsx]

## Sheet: Sheet1
Specimen_ID	Histology	HPV	Seqs..No.	OTU.No.	HN	Gender	Race	Age	Date.Collected	Specimen.Source	Tumor.Histology
4894	Oral_Cavity	Negative	3880	150	3870084	M	W	37	2006-12-27	DNA Saliva	Squamous cell carcinoma
8896	Oral_Cavity	Negative	8351	562	3870084	M	W	36	2006-04-06	DNA Saliva	Squamous cell carcinoma
9062	Oral_Cavity	Negative	8306	338	3870084	M	W	36	2005-10-13	DNA Saliva	Squamous cell carcinoma
15325	Oral_Cavity	Negative	9496	306	3870084	M	W	36	2006-02-08	DNA Saliva	Squamous cell carcinoma
31024	Oral_Cavity	Negative	8682	281	4679951	M	W	55	2010-11-30	DNA Saliva	Squamous cell carcinoma
31061	Oral_Cavity	Negative	7488	378	4679951	M	W	55	2010-11-24	DNA Saliva	Squamous cell carcinoma
4670	Oropharynx	Negative	3684	41	3022556	M	W	61	2005-11-07	DNA Saliva	Squamous cell carcinoma
9155	Oropharynx	Negative	5368	102	3022556	M	W	61	2006-02-27	DNA Saliva	Squamous cell carcinoma
3365	Oropharynx	Positive	10798	114	3022556	M	W	61	2005-07-14	DNA Saliva	Squamous cell carcinoma
4245	Oropharynx	Positive	7858	174	3717285	M	W	62	2005-08-29	DNA Saliva	Squamous cell carcinoma
27744	Oropharynx	Positive	13215	124	3717285	M	W	61	2004-03-03	DNA Saliva	Squamous cell carcinoma
3350	Oropharynx	Positive	3487	120	3717285	M	W	61	2004-06-14	DNA Saliva	Squamous cell carcinoma
3218	Oropharynx	Positive	17616	206	3724512	M	W	66	2005-05-10	DNA Saliva	Squamous cell carcinoma
5291	Oropharynx	Positive	8642	178	3724512	M	W	67	2005-11-09	DNA Saliva	Squamous cell carcinoma
9012	Oropharynx	Positive	17869	219	3724512	M	W	67	2006-02-07	DNA Saliva	Squamous cell carcinoma
5408	Oropharynx	Negative	13323	174	3812412	M	W	54	2004-11-12	DNA Saliva	Squamous cell carcinoma
8790	Oropharynx	Negative	6745	117	3812412	M	W	55	2006-05-22	DNA Saliva	Squamous cell carcinoma
17483	Oropharynx	Negative	8403	175	3832389	M	W	43	2005-01-07	DNA Saliva	Squamous cell carcinoma
7458	Oropharynx	Negative	8952	242	3832389	M	W	45	2006-11-28	DNA Saliva	Squamous cell carcinoma
13249	Oropharynx	Negative	8860	230	4057875	F	W	56	2007-11-27	DNA Saliva	Squamous cell carcinoma
23447	Oropharynx	Negative	7268	130	4057875	F	W	57	2009-03-26	DNA Saliva	Squamous cell carcinoma
18650	Oropharynx	Positive	5848	145	4180455	F	W	61	2008-07-07	DNA Saliva	Squamous cell carcinoma
18691	Oropharynx	Positive	8407	132	4180455	F	W	61	2008-07-07	DNA Saliva	Squamous cell carcinoma
27496	Oropharynx	Negative	8692	494	4445733	M	W	63	2009-11-03	DNA Saliva	Squamous cell carcinoma
22823	Oropharynx	Negative	8126	686	4445733	M	W	62	2009-02-20	DNA Saliva	Squamous cell carcinoma
28143	Oropharynx	Negative	7701	126	4471201	F	W	65	2003-07-11	DNA Saliva	Squamous cell carcinoma
29835	Oropharynx	Positive	5645	86	4471201	F	W	65	2010-07-28	DNA Saliva	Squamous cell carcinoma
27469	Oropharynx	Positive	6228	78	4471201	F	W	65	2009-11-25	DNA Saliva	Squamous cell carcinoma

## Sheet: Sheet2
Supplementary Table 2. Patient characteristics for repeated samples analysis
Patient	Date Collected	Weeks	Age	Gender	Race	Histology	HPV	TNM	Smoker	Alcohol	Treatment	Surgical procedure
1	2005-07-14	1	61	M	W	Oropharynx	Positive	T2N2bM0	Non-smoker	Non-drinker	Surgery, then CRT	Neck dissection
1	2005-11-07	16.5714	61				Negative
1	2006-02-27	32.5714	61				Negative
5	2004-03-03	1	61	M	W	Oropharynx	Positive	TXN2bM0	Non-smoker	unk	Surgery, then CRT	Neck dissection, DL w/ bx
5	2004-06-14	14.7143	61				Positive
5	2005-08-29	77.7143	62				Positive
6	2005-05-10	1	66	M	W	Oropharynx	Positive	T2N2bM0	Non-smoker	Current	Surgery, then CRT	Neck dissection, DL w/ bx
6	2005-11-09	26.1429	67				Positive
6	2006-02-07	39	67				Positive
8	2004-11-12	1	54	M	W	Oropharynx	Negative	T2N2aM0	unk	unk	Surgery, then CRT	Tonsillectomy, neck dissection
8	2006-05-22	79.4286	55				Negative
9	2005-01-07	1	43	M	W	Oropharynx	Negative	T1N2bM0	unk	unk	Surgery, then CRT	biopsy, neck diss.
9	2006-11-28	98.5714	45				Negative
10	2005-10-13	1	36	M	W	Oral_Cavity	Negative	T3N2bM0	Non-smoker	Current	Surgery, then CRT	Partial glossectomy, neck dissection
10	2006-02-08	16.8571	36				Negative
10	2006-04-06	25	36				Negative
10	2006-12-27	46	37				Negative
12	2007-11-27	1	56	F	W	Oropharynx	Negative	T2N0M0	Non-smoker	Non-drinker	Surgery, then CRT	glossectomy, neck dissection
12	2009-03-26	69.2857	57				Negative
15	2009-02-20	1	62	M	W	Oropharynx	Negative	T3N0M0	unk	unk	CRT 3 yrs prior, then surgery	Total laryngectomy, total glossectomy, then salvage
15	2009-11-03	36.5714	63				Negative
17	2003-07-11	1	65	F	W	Oropharynx	Negative	T1-2N2aM0	Non-smoker	unk	Surgery, then CRT	Tonsillectomy
17	2009-11-25	332.714	65				Positive
17	2010-07-28	367.714	65				Positive
19	2010-11-24	1	55	M	W	Oral_Cavity	Negative	T1N0M0	Non-smoker	unk	Surgery	Partial glossectomy, selective neck dissection
19	2010-11-30	2	55				Negative
