# Supplementary material for: 16S rRNA amplicon sequencing identifies microbiota associated with oral cancer, human papilloma virus infection and surgical treatment
Source: Oncotarget. 2016 May 30;7(32):51320–34. doi: 10.18632/oncotarget.9710 (PMC5239478; doi:10.18632/oncotarget.9710)
Supplement: Supplementary file 4 [file oncotarget-07-51320-s004.xlsx]

## Sheet: Sheet1
Supplementary Table 3. Barcode and linker primer sequences for 16S rRNA V3–V5 analysis
Patient	barcode	BarcodeSequence	LinkerPrimerSequence	Reads
1	1	ACGAGTGCGT	CCGTCAATTCMTTTRAGT	3944
18	1	ACGAGTGCGT	CCGTCAATTCMTTTRAGT	8077
5	1	ACGAGTGCGT	CCGTCAATTCMTTTRAGT	8281
1	1	ACGAGTGCGT	CCGTCAATTCMTTTRAGT	18102
6	1	ACGAGTGCGT	CCGTCAATTCMTTTRAGT	19256
5	2	ACGCTCGACA	CCGTCAATTCMTTTRAGT	3887
10	2	ACGCTCGACA	CCGTCAATTCMTTTRAGT	7460
4	2	ACGCTCGACA	CCGTCAATTCMTTTRAGT	8825
6	2	ACGCTCGACA	CCGTCAATTCMTTTRAGT	9310
9	2	ACGCTCGACA	CCGTCAATTCMTTTRAGT	9674
8	2	ACGCTCGACA	CCGTCAATTCMTTTRAGT	14068
1	3	AGACGCACTC	CCGTCAATTCMTTTRAGT	8602
10	3	AGACGCACTC	CCGTCAATTCMTTTRAGT	8830
10	3	AGACGCACTC	CCGTCAATTCMTTTRAGT	8932
11	3	AGACGCACTC	CCGTCAATTCMTTTRAGT	9233
8	3	AGACGCACTC	CCGTCAATTCMTTTRAGT	9281
6	3	AGACGCACTC	CCGTCAATTCMTTTRAGT	19340
13	4	AGCACTGTAG	CCGTCAATTCMTTTRAGT	6904
11	4	AGCACTGTAG	CCGTCAATTCMTTTRAGT	7599
15	4	AGCACTGTAG	CCGTCAATTCMTTTRAGT	8647
12	4	AGCACTGTAG	CCGTCAATTCMTTTRAGT	9056
9	4	AGCACTGTAG	CCGTCAATTCMTTTRAGT	9189
13	4	AGCACTGTAG	CCGTCAATTCMTTTRAGT	18576
41	5	ATCAGACACG	CCGTCAATTCMTTTRAGT	8043
31	5	ATCAGACACG	CCGTCAATTCMTTTRAGT	8231
14	5	ATCAGACACG	CCGTCAATTCMTTTRAGT	8538
12	5	ATCAGACACG	CCGTCAATTCMTTTRAGT	8608
22	5	ATCAGACACG	CCGTCAATTCMTTTRAGT	9550
17	6	ATATCGCGAG	CCGTCAATTCMTTTRAGT	8131
16	6	ATATCGCGAG	CCGTCAATTCMTTTRAGT	8447
17	6	ATATCGCGAG	CCGTCAATTCMTTTRAGT	8755
15	6	ATATCGCGAG	CCGTCAATTCMTTTRAGT	9208
5	6	ATATCGCGAG	CCGTCAATTCMTTTRAGT	19616
5	7	CGTGTCTCTA	CCGTCAATTCMTTTRAGT	3857
19	7	CGTGTCTCTA	CCGTCAATTCMTTTRAGT	8471
17	7	CGTGTCTCTA	CCGTCAATTCMTTTRAGT	8612
7	7	CGTGTCTCTA	CCGTCAATTCMTTTRAGT	8931
19	7	CGTGTCTCTA	CCGTCAATTCMTTTRAGT	9451
21	8	CTCGCGTGTC	CCGTCAATTCMTTTRAGT	6287
3	8	CTCGCGTGTC	CCGTCAATTCMTTTRAGT	8196
2	8	CTCGCGTGTC	CCGTCAATTCMTTTRAGT	8688
23	8	CTCGCGTGTC	CCGTCAATTCMTTTRAGT	8726
25	8	CTCGCGTGTC	CCGTCAATTCMTTTRAGT	8795
20	8	CTCGCGTGTC	CCGTCAATTCMTTTRAGT	21379
24	9	TAGTATCAGC	CCGTCAATTCMTTTRAGT	7093
40	9	TAGTATCAGC	CCGTCAATTCMTTTRAGT	9610
30	9	TAGTATCAGC	CCGTCAATTCMTTTRAGT	10541
33	9	TAGTATCAGC	CCGTCAATTCMTTTRAGT	11642
26	10	TCTCTATGCG	CCGTCAATTCMTTTRAGT	7649
43	10	TCTCTATGCG	CCGTCAATTCMTTTRAGT	8897
10	10	TCTCTATGCG	CCGTCAATTCMTTTRAGT	10093
35	10	TCTCTATGCG	CCGTCAATTCMTTTRAGT	12095
32	11	TGATACGTCT	CCGTCAATTCMTTTRAGT	7362
36	11	TGATACGTCT	CCGTCAATTCMTTTRAGT	7452
44	11	TGATACGTCT	CCGTCAATTCMTTTRAGT	11433
34	12	TACTGAGCTA	CCGTCAATTCMTTTRAGT	6311
27	12	TACTGAGCTA	CCGTCAATTCMTTTRAGT	7770
37	12	TACTGAGCTA	CCGTCAATTCMTTTRAGT	9943
42	12	TACTGAGCTA	CCGTCAATTCMTTTRAGT	10016
28	13	CATAGTAGTG	CCGTCAATTCMTTTRAGT	8545
38	13	CATAGTAGTG	CCGTCAATTCMTTTRAGT	9604
29	14	CGAGAGATAC	CCGTCAATTCMTTTRAGT	8385
39	14	CGAGAGATAC	CCGTCAATTCMTTTRAGT	9612
