# Supplementary material for: 16S rRNA amplicon sequencing identifies microbiota associated with oral cancer, human papilloma virus infection and surgical treatment
Source: Oncotarget. 2016 May 30;7(32):51320–34. doi: 10.18632/oncotarget.9710 (PMC5239478; doi:10.18632/oncotarget.9710)
Supplement: Supplementary file 5 [file oncotarget-07-51320-s005.xlsx]

## Sheet: Sheet2
Supplementary Table 4. Detailed taxonomic string at the Phylum level with relative abundance for each of the studied samples
	Sample ID	Unassigned;Other	k__Bacteria;p__Actinobacteria	k__Bacteria;p__Bacteroidetes	k__Bacteria;p__Chloroflexi	k__Bacteria;p__Firmicutes	k__Bacteria;p__Fusobacteria	k__Bacteria;p__GN02	k__Bacteria;p__Nitrospirae	k__Bacteria;p__Proteobacteria	k__Bacteria;p__SR1	k__Bacteria;p__Spirochaetes	k__Bacteria;p__Synergistetes	k__Bacteria;p__TM7	k__Bacteria;p__Tenericutes
Control	C1	0.011	0.033	0.341	0	0.414	0.095	0	0	0.08	0	0.015	0.005	0	0.005
Control	C2	0.014	0.039	0.083	0	0.605	0.056	0	0	0.203	0	0	0	0	0
Control	C3	0.003	0.055	0.142	0	0.587	0.013	0	0	0.2	0	0	0	0	0
Control	C4	0.016	0.081	0.108	0	0.718	0.025	0	0	0.045	0	0.003	0.003	0	0.002
Control	C5	0.006	0.054	0.253	0	0.452	0.02	0	0	0.214	0	0	0	0	0
Control	C7	0.018	0.017	0.144	0	0.407	0.006	0	0	0.408	0	0	0	0	0
Control	C8	0.016	0.039	0.155	0	0.569	0.01	0	0	0.21	0	0	0	0	0
Control	C9	0.027	0.035	0.36	0	0.369	0.015	0	0	0.192	0	0.001	0	0	0.002
Control	C10	0.004	0.048	0.179	0	0.528	0.012	0.001	0	0.226	0	0.002	0.001	0	0.001
Control	C11	0.013	0.04	0.209	0	0.484	0.016	0	0	0.229	0	0.005	0	0	0.002
Control	C12	0.001	0.072	0.244	0	0.37	0.014	0	0	0.295	0	0.002	0	0	0.001
Control	C13	0.007	0.016	0.282	0	0.34	0.031	0	0	0.314	0	0.004	0	0	0.005
Control	C6	0.008	0.04	0.336	0	0.365	0.014	0	0	0.227	0	0.007	0.002	0	0
Control	C14	0.031	0.009	0.167	0	0.442	0.012	0	0	0.331	0	0.007	0	0	0.001
Control	C16	0.013	0.038	0.193	0	0.471	0.01	0	0	0.272	0	0.002	0.001	0	0
Control	C17	0.017	0.029	0.12	0	0.506	0.012	0	0	0.313	0	0.002	0	0	0.002
Control	C18	0.02	0.031	0.23	0	0.518	0.015	0	0	0.175	0	0.004	0	0	0.006
Control	C19	0.002	0.064	0.168	0	0.514	0.022	0	0	0.211	0	0.016	0.001	0	0.002
Control	C20	0.002	0.096	0.145	0	0.249	0.042	0	0	0.419	0	0.04	0.005	0	0.002
Control	C21	0.009	0.014	0.19	0	0.474	0.026	0	0	0.279	0	0.006	0	0	0.001
Control	C22	0.005	0.049	0.237	0	0.439	0.017	0	0	0.249	0	0.003	0	0	0
Control	C23	0.005	0.036	0.249	0	0.499	0.02	0	0	0.186	0	0.004	0	0	0
Control	C15	0.009	0.048	0.245	0	0.581	0.012	0	0	0.101	0	0.004	0	0	0
Control	C24	0.01	0.009	0.192	0	0.315	0.038	0	0	0.426	0	0.008	0.001	0	0.002
Control	C25	0.016	0.061	0.182	0	0.641	0.009	0	0	0.09	0	0.001	0	0	0
OCSCC	P3OC1	0.008	0.228	0	0	0.753	0	0	0	0.011	0	0	0	0	0
OCSCC	P2OC1	0.016	0.132	0.176	0	0.63	0.019	0	0	0.025	0	0.001	0.001	0	0
OCSCC	P10OC1	0.003	0.061	0.253	0	0.581	0.063	0	0	0.035	0	0.003	0	0	0
OCSCC	P10OC2	0.014	0.06	0.363	0	0.416	0.133	0	0	0.006	0	0.005	0	0	0.003
OCSCC	P10OC3	0.007	0.051	0.408	0	0.354	0.152	0	0	0.02	0	0.005	0	0	0.003
OCSCC	P10OC4	0.004	0.055	0.171	0	0.6	0.051	0	0	0.113	0	0.001	0	0	0.004
OCSCC	P16OC1	0.007	0.031	0.131	0	0.722	0.006	0	0	0.103	0	0	0	0	0
OCSCC	P19OC1	0.007	0.003	0.054	0	0.806	0.003	0	0	0.126	0	0	0	0	0
OCSCC	P19OC2	0.01	0.007	0.182	0	0.549	0.015	0	0	0.237	0	0	0	0	0
OCSCC	P7OC1	0.014	0.008	0.316	0	0.308	0.009	0	0	0.345	0	0	0	0	0
OPSCC	P1OR1	0.001	0.007	0.005	0	0.979	0.007	0	0	0.002	0	0	0	0	0
OPSCC	P8OR1	0	0.111	0.028	0	0.746	0.002	0	0	0.112	0	0	0	0	0
OPSCC	P9OR1	0.004	0.03	0.026	0	0.735	0.007	0	0	0.197	0	0	0	0	0
OPSCC	P8OR2	0.001	0.123	0.155	0	0.62	0.073	0	0	0.018	0	0.005	0.005	0	0
OPSCC	P1OR3	0.002	0.006	0.008	0	0.974	0.01	0	0	0	0	0	0	0	0
OPSCC	P9OR2	0.002	0.007	0.171	0	0.563	0.003	0	0	0.254	0	0	0	0	0
OPSCC	P15OR1	0.027	0.018	0.329	0	0.498	0.12	0	0	0.001	0	0.004	0	0	0.002
OPSCC	P12OR2	0.009	0.003	0.005	0	0.152	0	0	0	0.83	0	0	0	0	0
OPSCC	P17OR1	0.001	0.031	0.011	0	0.951	0.004	0	0	0.001	0	0	0	0	0
OPSCC	P17OR2	0.005	0.044	0.004	0	0.946	0	0	0	0	0	0	0	0	0
OPSCC	P17OR3	0.001	0.061	0.014	0	0.922	0	0	0	0.001	0	0	0	0	0
OPSCC	P6OR1	0.002	0.086	0.081	0	0.713	0.015	0	0	0.103	0	0	0.001	0	0
OPSCC	P5OR1	0.004	0.085	0.064	0	0.819	0.025	0	0	0.003	0	0.001	0.001	0	0
OPSCC	P1OR2	0.002	0.018	0.009	0	0.942	0.029	0	0	0.001	0	0	0	0	0
OPSCC	P5OR2	0.003	0.109	0.149	0	0.733	0.004	0	0	0.001	0	0	0	0	0
OPSCC	P6OR2	0.004	0.078	0.184	0	0.609	0.05	0	0	0.07	0	0.003	0.003	0	0
OPSCC	P4OR1	0.011	0.021	0.11	0	0.773	0.007	0	0	0.075	0	0.001	0.002	0	0
OPSCC	P5OR3	0.018	0.044	0.36	0	0.573	0.003	0	0	0.001	0	0	0	0	0
OPSCC	P6OR3	0.004	0.048	0.301	0	0.557	0.071	0	0	0.011	0	0.005	0.004	0	0
OPSCC	P11OR1	0.008	0.037	0.072	0	0.655	0	0	0	0.228	0	0	0	0	0
OPSCC	P13OR1	0.001	0.016	0.035	0	0.867	0.002	0	0	0.08	0	0	0	0	0
OPSCC	P12OR1	0.002	0.061	0.217	0	0.65	0	0	0	0.071	0	0	0	0	0
OPSCC	P13OR2	0.007	0.143	0.077	0	0.633	0.031	0	0	0.109	0	0	0	0	0
OPSCC	P5OR4	0.001	0.034	0.039	0	0.916	0.01	0	0	0	0	0	0	0	0

## Sheet: Sheet1
	Control	Control	Control	Control	Control	Control	Control	Control	Control	Control	Control	Control	Control	Control	Control	Control	Control	Control	Control	Control	Control	Control	Control	Control	Control	OCSCC	OCSCC	OCSCC	OCSCC	OCSCC	OCSCC	OCSCC	OCSCC	OCSCC	OCSCC	OPSCC	OPSCC	OPSCC	OPSCC	OPSCC	OPSCC	OPSCC	OPSCC	OPSCC	OPSCC	OPSCC	OPSCC	OPSCC	OPSCC
Sample ID	C1	C2	C3	C4	C5	C7	C8	C9	C10	C11	C12	C13	C6	C14	C16	C17	C18	C19	C20	C21	C22	C23	C15	C24	C25	P3OC1	P2OC1	P10OC1	P10OC2	P10OC3	P10OC4	P16OC1	P19OC1	P19OC2	P7OC1	P1OR1	P8OR1	P9OR1	P8OR2	P1OR3	P9OR2	P15OR1	P12OR2	P17OR1	P17OR2	P17OR3	P6OR1	P5OR1	P1OR2
Taxonomy	%	%	%	%	%	%	%	%	%	%	%	%	%	%	%	%	%	%	%	%	%	%	%	%	%	%	%	%	%	%	%	%	%	%	%	%	%	%	%	%	%	%	%	%	%	%	%	%	%
Unassigned;Other	0.011	0.014	0.003	0.016	0.006	0.018	0.016	0.027	0.004	0.013	0.001	0.007	0.008	0.031	0.013	0.017	0.02	0.002	0.002	0.009	0.005	0.005	0.009	0.01	0.016	0.008	0.016	0.003	0.014	0.007	0.004	0.007	0.007	0.01	0.014	0.001	0	0.004	0.001	0.002	0.002	0.027	0.009	0.001	0.005	0.001	0.002	0.004	0.002
k__Bacteria;p__Actinobacteria	0.033	0.039	0.055	0.081	0.054	0.017	0.039	0.035	0.048	0.04	0.072	0.016	0.04	0.009	0.038	0.029	0.031	0.064	0.096	0.014	0.049	0.036	0.048	0.009	0.061	0.228	0.132	0.061	0.06	0.051	0.055	0.031	0.003	0.007	0.008	0.007	0.111	0.03	0.123	0.006	0.007	0.018	0.003	0.031	0.044	0.061	0.086	0.085	0.018
k__Bacteria;p__Bacteroidetes	0.341	0.083	0.142	0.108	0.253	0.144	0.155	0.36	0.179	0.209	0.244	0.282	0.336	0.167	0.193	0.12	0.23	0.168	0.145	0.19	0.237	0.249	0.245	0.192	0.182	0	0.176	0.253	0.363	0.408	0.171	0.131	0.054	0.182	0.316	0.005	0.028	0.026	0.155	0.008	0.171	0.329	0.005	0.011	0.004	0.014	0.081	0.064	0.009
k__Bacteria;p__Chloroflexi	0	0	0	0	0	0	0	0	0	0	0	0	0	0	0	0	0	0	0	0	0	0	0	0	0	0	0	0	0	0	0	0	0	0	0	0	0	0	0	0	0	0	0	0	0	0	0	0	0
k__Bacteria;p__Firmicutes	0.414	0.605	0.587	0.718	0.452	0.407	0.569	0.369	0.528	0.484	0.37	0.34	0.365	0.442	0.471	0.506	0.518	0.514	0.249	0.474	0.439	0.499	0.581	0.315	0.641	0.753	0.63	0.581	0.416	0.354	0.6	0.722	0.806	0.549	0.308	0.979	0.746	0.735	0.62	0.974	0.563	0.498	0.152	0.951	0.946	0.922	0.713	0.819	0.942
k__Bacteria;p__Fusobacteria	0.095	0.056	0.013	0.025	0.02	0.006	0.01	0.015	0.012	0.016	0.014	0.031	0.014	0.012	0.01	0.012	0.015	0.022	0.042	0.026	0.017	0.02	0.012	0.038	0.009	0	0.019	0.063	0.133	0.152	0.051	0.006	0.003	0.015	0.009	0.007	0.002	0.007	0.073	0.01	0.003	0.12	0	0.004	0	0	0.015	0.025	0.029
k__Bacteria;p__GN02	0	0	0	0	0	0	0	0	0.001	0	0	0	0	0	0	0	0	0	0	0	0	0	0	0	0	0	0	0	0	0	0	0	0	0	0	0	0	0	0	0	0	0	0	0	0	0	0	0	0
k__Bacteria;p__Nitrospirae	0	0	0	0	0	0	0	0	0	0	0	0	0	0	0	0	0	0	0	0	0	0	0	0	0	0	0	0	0	0	0	0	0	0	0	0	0	0	0	0	0	0	0	0	0	0	0	0	0
k__Bacteria;p__Proteobacteria	0.08	0.203	0.2	0.045	0.214	0.408	0.21	0.192	0.226	0.229	0.295	0.314	0.227	0.331	0.272	0.313	0.175	0.211	0.419	0.279	0.249	0.186	0.101	0.426	0.09	0.011	0.025	0.035	0.006	0.02	0.113	0.103	0.126	0.237	0.345	0.002	0.112	0.197	0.018	0	0.254	0.001	0.83	0.001	0	0.001	0.103	0.003	0.001
k__Bacteria;p__SR1	0	0	0	0	0	0	0	0	0	0	0	0	0	0	0	0	0	0	0	0	0	0	0	0	0	0	0	0	0	0	0	0	0	0	0	0	0	0	0	0	0	0	0	0	0	0	0	0	0
k__Bacteria;p__Spirochaetes	0.015	0	0	0.003	0	0	0	0.001	0.002	0.005	0.002	0.004	0.007	0.007	0.002	0.002	0.004	0.016	0.04	0.006	0.003	0.004	0.004	0.008	0.001	0	0.001	0.003	0.005	0.005	0.001	0	0	0	0	0	0	0	0.005	0	0	0.004	0	0	0	0	0	0.001	0
k__Bacteria;p__Synergistetes	0.005	0	0	0.003	0	0	0	0	0.001	0	0	0	0.002	0	0.001	0	0	0.001	0.005	0	0	0	0	0.001	0	0	0.001	0	0	0	0	0	0	0	0	0	0	0	0.005	0	0	0	0	0	0	0	0.001	0.001	0
k__Bacteria;p__TM7	0	0	0	0	0	0	0	0	0	0	0	0	0	0	0	0	0	0	0	0	0	0	0	0	0	0	0	0	0	0	0	0	0	0	0	0	0	0	0	0	0	0	0	0	0	0	0	0	0
k__Bacteria;p__Tenericutes	0.005	0	0	0.002	0	0	0	0.002	0.001	0.002	0.001	0.005	0	0.001	0	0.002	0.006	0.002	0.002	0.001	0	0	0	0.002	0	0	0	0	0.003	0.003	0.004	0	0	0	0	0	0	0	0	0	0	0.002	0	0	0	0	0	0	0
[truncated: 10 more columns]
